# Supplementary material for: Ratiometric imaging of extracellular pH in Streptococcus mutans biofilms exposed to different flow velocities and saliva film thicknesses
Source: J Oral Microbiol. 2021 Jul 19;13(1):1949427. doi: 10.1080/20002297.2021.1949427 (PMC8291056; doi:10.1080/20002297.2021.1949427)
Supplement: Supplemental Material [file ZJOM_A_1949427_SM8111.zip]

Archive with 10 entries (9 files):
- Supplementary/
- Supplementary/FIGS1.tif
- Supplementary/FIGS2 new version.jpg
- Supplementary/FIGS2.tif
- Supplementary/FIGS3.tif
- Supplementary/FIGS4.tif
- Supplementary/FIGS5.tif
- Supplementary/FIGS6.tif
- Supplementary/FIGS7.tif
- Supplementary/FIGS8 new version.jpg
